# Supplementary material for: Systemic Inflammation Indices and Association with Prostate Cancer Survival in a Diverse Patient Cohort
Source: Cancers (Basel). 2023 Mar 20;15(6):1869. doi: 10.3390/cancers15061869 (PMC10047449; doi:10.3390/cancers15061869)
Supplement: Supplementary file 1 [file cancers-15-01869-s001.zip]

Archive with 1 entries (1 files):
- cancers-2262120-supplementary.pdf
